# Supplementary material for: Identification of Genes Associated with Crest Cushion Development in the Chinese Crested Duck
Source: Animals (Basel). 2022 Aug 22;12(16):2150. doi: 10.3390/ani12162150 (PMC9404885; doi:10.3390/ani12162150)
Supplement: Supplementary file 1 [file animals-12-02150-s001.zip]

Archive with 3 entries (3 files):
- Figure S1.pdf
- Table S1 Characteristics of the reads of all transcriptome data in the present study.xlsx
- Table S2. The FPKM of all genes in each sample.xlsx
